# Supplementary material for: High-throughput drug screening identifies novel therapeutics for Low Grade Serous Ovarian Carcinoma
Source: Sci Data. 2024 Sep 19;11:1024. doi: 10.1038/s41597-024-03869-x (PMC11413243; doi:10.1038/s41597-024-03869-x)
Supplement: Supplementary file 2 — Supplementary Tables 1-3 [file 41597_2024_3869_MOESM2_ESM.xlsx]

## Sheet: Supp Table 1
Supplementary Table 1: High and moderate compound hits identified in our primary screen
Compounds Australia ID Number	Compounds Australia Library	Compound name	Clinical Indication as noted in March 2024	Hit selection confidence
SN01730947	Kinase	Selumetinib (AZD6244)	Clinically tested (Phase 3)	High confidence
SN01730964	Kinase	PD0325901	Clinically tested (Phase 2)	High confidence
SN01731090	Kinase	RAF265 (CHIR-265)	Clinically tested (Phase 2)	High confidence
SN01731094	Kinase	AST-1306	Clinically tested (Phase 1)	High confidence
SN01731137	Kinase	Trametinib (GSK1120212)	Clinically tested (Approved)	High confidence
SN01731156	Kinase	Dacomitinib (PF299804_ PF299)	Clinically tested (Approved)	High confidence
SN01731184	Kinase	Dabrafenib (GSK2118436)	Clinically tested (Approved)	High confidence
SN01731226	Kinase	Binimetinib (MEK162_ ARRY-162_ ARRY-438162)	Clinically tested (Approved)	High confidence
SN01731231	Kinase	XL019	Clinically tested (Phase 3)	High confidence
SN01731237	Kinase	LY2090314	Clinically tested (Phase 2)	High confidence
SN01731243	Kinase	Zotarolimus (ABT-578)	Clinically tested (Approved)	High confidence
SN01731338	Kinase	Entrectinib (RXDX-101)	Clinically tested (Approved)	High confidence
SN01731367	Kinase	Palbociclib (PD-0332991) HCl	Clinically tested (Approved)	High confidence
SN02233132	Epigenetics	ABBV-744	Clinically tested (Phase 1)	High confidence
SN02369701	FDA	JNJ-64619178	Clinically tested (Phase 1)	High confidence
SN02369786	FDA	KO-947	Clinically tested (Phase 1)	High confidence
SN02369949	FDA	Idasanutlin	Clinically tested (Phase 3)	High confidence
SN02370252	FDA	CC-115	Clinically tested (Phase 2)	High confidence
SN02370476	FDA	GDC-0623	Clinically tested (Phase 1)	High confidence
SN02370488	FDA	SAR405838	Clinically tested (Phase 1)	High confidence
SN02370544	FDA	Pralatrexate	Clinically tested (Approved)	High confidence
SN02370653	FDA	Rapamycin	Clinically tested (Approved)	High confidence
SN02370742	FDA	Refametinib	Clinically tested (Phase 2)	High confidence
SN02370746	FDA	Dimesna	Clinically tested (Approved)	High confidence
SN02370812	FDA	Azilsartan medoxomil	Clinically tested (Approved)	High confidence
SN02371147	FDA	Lifitegrast	Clinically tested (Approved)	High confidence
SN02371157	FDA	Methotrexate	Clinically tested (Approved)	High confidence
SN02371407	FDA	Dorzolamide (hydrochloride)	Clinically tested (Approved)	High confidence
SN02371414	FDA	Decloxizine (dihydrochloride)	Clinically tested (Approved)	High confidence
SN02371439	FDA	Ritanserin	Clinically tested (Phase 2)	High confidence
SN02371482	FDA	Desloratadine	Clinically tested (Approved)	High confidence
SN02372442	FDA	Defactinib	Clinically tested (Phase 2)	High confidence
SN02372556	FDA	Trimetrexate	Clinically tested (Approved)	High confidence
SN02372675	FDA	Pixantrone (dimaleate)	Clinically tested (Approved)	High confidence
SN02372688	FDA	Fosifloxuridine nafalbenamide	Clinically tested (Phase 1)	High confidence
SN02372742	FDA	Ingenol Mebutate	Clinically tested (Approved)	High confidence
SN02373108	FDA	Raltitrexed	Clinically tested (Approved)	High confidence
SN02373157	FDA	BAY-85-8501	Clinically tested (Phase 2)	High confidence
SN02373168	FDA	BAY-2402234	Clinically tested (Phase 1)	High confidence
SN02373181	FDA	AV-412	Clinically tested (Phase 1)	High confidence
SN02373396	FDA	Pelitinib	Clinically tested (Phase 2)	High confidence
SN02373519	FDA	Siremadlin	Clinically tested (Phase 2)	High confidence
SN02373646	FDA	AFN-1252	Clinically tested (Phase 2)	High confidence
SN02373731	FDA	Silodosin	Clinically tested (Approved)	High confidence
SN02373810	FDA	Oseltamivir acid	Clinically tested (Phase 1)	High confidence
SN02373836	FDA	Cobimetinib	Clinically tested (Approved)	High confidence
SN02373868	FDA	Carbidopa	Clinically tested (Approved)	High confidence
SN02373881	FDA	RO4987655	Clinically tested (Phase 2)	High confidence
SN02373890	FDA	Pitavastatin (Calcium)	Clinically tested (Approved)	High confidence
SN02374105	FDA	Poziotinib	Clinically tested (Phase 2)	High confidence
SN02374141	FDA	Cladribine	Clinically tested (Approved)	High confidence
SN02374203	FDA	PF-06291874	Clinically tested (Phase 2)	High confidence
SN02374574	FDA	Methyl aminolevulinate (hydrochloride)	Clinically tested (Approved)	High confidence
SN02374745	FDA	Ro 5126766	Clinically tested (Phase 2)	High confidence
SN02374766	FDA	ARQ 531	Clinically tested (Phase 2)	High confidence
SN02374914	FDA	Navitoclax	Clinically tested (Phase 2)	High confidence
SN02374943	FDA	Ulixertinib	Clinically tested (Phase 2)	High confidence
SN02375074	FDA	TAK-733	Clinically tested (Phase 1)	High confidence
SN02375075	FDA	Pimasertib	Clinically tested (Phase 2)	High confidence
SN02375213	FDA	Nolatrexed dihydrochloride	Clinically tested (Phase 3)	High confidence
SN01730998	Kinase	Danusertib (PHA-739358)	Clinically tested (Phase 2)	Moderate confidence
SN01731031	Kinase	Flavopiridol (Alvocidib)	Clinically tested (Phase 2)	Moderate confidence
SN01731059	Kinase	PHA-793887	Clinically tested (Phase 1)	Moderate confidence
SN01731255	Kinase	abemaciclib (LY2835219)	Clinically tested (Approved)	Moderate confidence
SN02232908	Epigenetics	TAK-901	Clinically tested (Phase 1)	Moderate confidence
SN02233210	Epigenetics	Mitomycin C	Clinically tested (Approved)	Moderate confidence
SN02233265	Epigenetics	2'-Deoxy-5-Fluorocytidine	Clinically tested (Approved)	Moderate confidence
SN02233274	Epigenetics	Alobresib (GS-5829)	Clinically tested (Phase 1)	Moderate confidence
SN02233300	Epigenetics	Emetine Dihydrochloride	Clinically tested (Approved)	Moderate confidence
SN02369777	FDA	Everolimus	Clinically tested (Approved)	Moderate confidence
SN02369820	FDA	Adavivint	Clinically tested (Phase 3)	Moderate confidence
SN02370753	FDA	Floxuridine	Clinically tested (Approved)	Moderate confidence
SN02371021	FDA	Barasertib	Clinically tested (Phase 3)	Moderate confidence
SN02371863	FDA	Dactolisib (Tosylate)	Clinically tested (Phase 3)	Moderate confidence
SN02372093	FDA	Cytarabine	Clinically tested (Approved)	Moderate confidence
SN02372472	FDA	TAS4464	Clinically tested (Phase 2)	Moderate confidence
SN02373981	FDA	CG-806	Clinically tested (Phase 1/2)	Moderate confidence
SN02374260	FDA	GZD824	Clinically tested (Phase 2)	Moderate confidence
SN02374971	FDA	TAK-243	Clinically tested (Phase 1)	Moderate confidence

## Sheet: Supp Table 2
Supplementary Table 2: Quality metrics of positive and negative controls across all plates in the primary screen for all cell lines.
Raw cell counts were normalised to the median of the DMSO wells on a per-plate basis. The mean, standard deviation (stdev) and percent coefficient of variation (%CV) of control well replicates were calculated for each plate and the Z’ Factor between DMSO and each positive control was calculated. Plate stdev, %CV and Z’ Factor could not be calculated for Cisplatin which had a single replicate well…
Control	Cell Line	Raw Cell Count mean	Cell Count Normalised to DMSO mean	Cell Count Normalised to DMSO stdev	Cell Count Normalised to DMSO %CV	Z’ Factor
Media	AOCS2	4373.87	1	0.13	13.31
Media	SLC58	4512.09	0.99	0.09	9
Media	VOA-6406	6043.25	1.03	0.13	12.2
Media	VOA-1056	888.35	0.97	0.1	10.56
Media	VOA-10841	2444.37	1.03	0.1	9.71
Media	VOA-14202	2934.9	1.01	0.08	8.44
Media	VOA-3448	2383.21	1.11	0.1	8.97
Media	VOA-3723	4519.87	0.97	0.11	11.71
Media	VOA-4627	3393.75	0.97	0.05	5.62
Media	VOA-4698	2688.3	0.96	0.09	8.98
Media	VOA-7681	1956.59	0.97	0.09	8.74
Media	iOvCa241	3395.51	0.94	0.09	9.18
Media	IOSE-523	1150.85	0.9	0.11	12.28
DMSO	AOCS2	4394.68	1	0.13	12.73
DMSO	SLC58	4525.84	1	0.09	8.85
DMSO	VOA-6406	5855.42	0.99	0.13	13.26
DMSO	VOA-1056	915.77	1	0.11	10.64
DMSO	VOA-10841	2351.56	1	0.1	9.53
DMSO	VOA-14202	2875.51	0.99	0.09	9.47
DMSO	VOA-3448	2151.56	1	0.09	9.18
DMSO	VOA-3723	4691.65	1	0.13	12.81
DMSO	VOA-4627	3512.36	1	0.06	6.21
DMSO	VOA-4698	2795.9	1	0.09	8.92
DMSO	VOA-7681	2029.44	1	0.09	8.83
DMSO	iOvCa241	3591.15	1	0.09	9.17
DMSO	IOSE-523	1285.05	1.01	0.12	11.56
Carboplatin	AOCS2	2891.35	0.67	0.09	12.99	-1.12
Carboplatin	SLC58	3181	0.72	0.09	14.08	-1.37
Carboplatin	VOA-6406	3648.3	0.65	0.06	8.68	-0.74
Carboplatin	VOA-1056	640.03	0.67	0.05	7.47	-0.58
Carboplatin	VOA-10841	1063.75	0.7	0.04	5.86	-0.34
Carboplatin	VOA-14202	1683.6	0.66	0.04	6.3	-0.29
Carboplatin	VOA-3448	1400.81	0.69	0.06	8.77	-0.47
Carboplatin	VOA-3723	2191.29	0.54	0.04	7.97	-0.27
Carboplatin	VOA-4627	1728.28	0.49	0.02	4.74	0.56
Carboplatin	VOA-4698	1144.72	0.4	0.02	4.26	0.52
Carboplatin	VOA-7681	1654.34	0.79	0.05	5.85	-0.88
Carboplatin	iOvCa241	1038.91	0.32	0.01	4.52	0.52
Carboplatin	IOSE-523	526.69	0.42	0.05	10.79	0.11
Cisplatin	AOCS2	667.49	0.15
Cisplatin	SLC58	450.88	0.1
Cisplatin	VOA-6406	1539.04	0.26
Cisplatin	VOA-1056	408.83	0.47
Cisplatin	VOA-10841	712.68	0.34
Cisplatin	VOA-14202	1215.49	0.4
Cisplatin	VOA-3448	573.72	0.27
Cisplatin	VOA-3723	1294.84	0.28
Cisplatin	VOA-4627	404.89	0.12
Cisplatin	VOA-4698	369.37	0.13
Cisplatin	VOA-7681	916.04	0.45
Cisplatin	iOvCa241	144.78	0.04
Cisplatin	IOSE-523	121.15	0.1
Doxorubicin	AOCS2	176.14	0.04	0.01	25.31	0.57
Doxorubicin	SLC58	168.86	0.04	0.01	16.49	0.71
Doxorubicin	VOA-6406	342.94	0.06	0.01	15.8	0.54
Doxorubicin	VOA-1056	68.01	0.09	0.02	53.97	0.56
Doxorubicin	VOA-10841	47.67	0.02	0.01	26.23	0.69
Doxorubicin	VOA-14202	319.04	0.11	0.02	19.77	0.6
Doxorubicin	VOA-3448	115.47	0.05	0.01	22.24	0.68
Doxorubicin	VOA-3723	276	0.06	0.02	25.7	0.54
Doxorubicin	VOA-4627	117.47	0.03	0.01	21.62	0.78
Doxorubicin	VOA-4698	105.74	0.04	0.01	25.78	0.69
Doxorubicin	VOA-7681	157.72	0.08	0.02	27.53	0.65
Doxorubicin	iOvCa241	117.42	0.03	0.01	28.41	0.68
Doxorubicin	IOSE-523	69.58	0.06	0.02	32.54	0.58
Mitomycin C	AOCS2	230.47	0.05	0.01	17.44	0.57
Mitomycin C	SLC58	229.19	0.05	0.01	13.91	0.7
Mitomycin C	VOA-6406	652.75	0.11	0.02	15.6	0.49
Mitomycin C	VOA-1056	208.56	0.25	0.02	10.04	0.48
Mitomycin C	VOA-10841	188.43	0.1	0.02	17.97	0.63
Mitomycin C	VOA-14202	1005.51	0.33	0.03	9.9	0.4
Mitomycin C	VOA-3448	236.31	0.11	0.01	15.12	0.64
Mitomycin C	VOA-3723	907.79	0.2	0.03	13.81	0.41
Mitomycin C	VOA-4627	351.78	0.1	0.02	18.48	0.73
Mitomycin C	VOA-4698	313.35	0.11	0.01	8.96	0.66
Mitomycin C	VOA-7681	437.81	0.22	0.03	13.03	0.54
Mitomycin C	iOvCa241	255.6	0.07	0.01	7.98	0.68
Mitomycin C	IOSE-523	145.72	0.12	0.03	26.87	0.51
Paclitaxel	AOCS2	240.21	0.05	0.01	12.95	0.57
Paclitaxel	SLC58	425.31	0.09	0.01	11.03	0.68
Paclitaxel	VOA-6406	640.23	0.11	0.01	9.28	0.52
Paclitaxel	VOA-1056	347.43	0.42	0.04	16.21	0.2
Paclitaxel	VOA-10841	450.45	0.26	0.01	6.16	0.55
Paclitaxel	VOA-14202	974.39	0.32	0.03	8.5	0.45
Paclitaxel	VOA-3448	484.15	0.22	0.01	5	0.6
Paclitaxel	VOA-3723	1337.16	0.29	0.02	5.9	0.37
Paclitaxel	VOA-4627	300.81	0.08	0.01	8.75	0.77
Paclitaxel	VOA-4698	282	0.1	0.01	6.98	0.68
Paclitaxel	VOA-7681	599.25	0.3	0.02	6.7	0.54
Paclitaxel	iOvCa241	803.29	0.23	0.02	8.39	0.57
Paclitaxel	IOSE-523	133.66	0.11	0.02	14.72	0.56
Staurosporine	AOCS2	281.28	0.06	0.01	17.6	0.55
Staurosporine	SLC58	103.63	0.02	0.01	24.53	0.71
Staurosporine	VOA-6406	287.98	0.05	0.02	35.48	0.52
Staurosporine	VOA-1056	85.24	0.1	0.02	24.79	0.57
Staurosporine	VOA-10841	151.57	0.08	0.02	27.48	0.64
Staurosporine	VOA-14202	700.59	0.24	0.03	15.02	0.5
Staurosporine	VOA-3448	190.1	0.09	0.02	28.21	0.64
Staurosporine	VOA-3723	857.69	0.19	0.04	19.98	0.39
Staurosporine	VOA-4627	141.99	0.04	0.01	21.59	0.77
Staurosporine	VOA-4698	100.97	0.04	0.01	25.97	0.69
Staurosporine	VOA-7681	371.26	0.18	0.03	17.57	0.55
Staurosporine	iOvCa241	255.74	0.08	0.03	40.29	0.58
Staurosporine	IOSE-523	76.63	0.06	0.02	32.31	0.57

## Sheet: Supp Table 3
Supplementary Table 3: Targets/pathways associated with hit compounds with and without IOSE-523 filtering
Compounds Australia ID number	Compound name	IOSE filtering strategy in Figure 5	Mapped target/s
SN01730946	Saracatinib (AZD0530)	Filtered with IOSE-523 control	Bcr-Abl
SN01730946	Saracatinib (AZD0530)	Filtered with IOSE-523 control	Src
SN01730947	Selumetinib (AZD6244)	Filtered with IOSE-523 control	Bcr-Abl
SN01730962	NVP-AEW541	Filtered with IOSE-523 control	Src
SN01730964	PD0325901	Filtered with IOSE-523 control	MEK
SN01730979	ZSTK474	Filtered with IOSE-523 control	MEK
SN01731090	RAF265 (CHIR-265)	Filtered with IOSE-523 control	VEGFR
SN01731090	RAF265 (CHIR-265)	Filtered with IOSE-523 control	PDGFR
SN01731094	AST-1306	Filtered with IOSE-523 control	FLT3
SN01731115	Buparlisib (BKM120_ NVP-BKM120)	Filtered with IOSE-523 control	FGFR
SN01731126	OSI-027	Filtered with IOSE-523 control	c-Kit
SN01731128	LY2603618	Filtered with IOSE-523 control	Bcr-Abl
SN01731137	Trametinib (GSK1120212)	Filtered with IOSE-523 control	c-Kit
SN01731149	CH5132799	Filtered with IOSE-523 control	Src
SN01731149	CH5132799	Filtered with IOSE-523 control	IGF-1R
SN01731156	Dacomitinib (PF299804_ PF299)	Filtered with IOSE-523 control	IGF-1R
SN01731184	Dabrafenib (GSK2118436)	Filtered with IOSE-523 control	MEK
SN01731224	ALK-IN-1	Filtered with IOSE-523 control	MEK
SN01731226	Binimetinib (MEK162_ ARRY-162_ ARRY-438162)	Filtered with IOSE-523 control	mTOR
SN01731231	XL019	Filtered with IOSE-523 control	Aurora Kinase
SN01731237	LY2090314	Filtered with IOSE-523 control	PI3K
SN01731243	Zotarolimus(ABT-578)	Filtered with IOSE-523 control	PI3K
SN01731246	VE-822	Filtered with IOSE-523 control	PI3K
SN01731338	Entrectinib (RXDX-101)	Filtered with IOSE-523 control	Aurora Kinase
SN01731338	Entrectinib (RXDX-101)	Filtered with IOSE-523 control	Aurora Kinase
SN01731367	Palbociclib (PD-0332991) HCl	Filtered with IOSE-523 control	Bcr-Abl
SN02232860	CUDC-101	Filtered with IOSE-523 control	c-RET
SN02232860	CUDC-101	Filtered with IOSE-523 control	FGFR
SN02232860	CUDC-101	Filtered with IOSE-523 control	c-Met
SN02232863	2-Methoxyestradiol (2-MeOE2)	Filtered with IOSE-523 control	VEGFR
SN02232915	M344	Filtered with IOSE-523 control	mTOR
SN02233132	ABBV-744	Filtered with IOSE-523 control	Aurora Kinase
SN02233133	Atuveciclib (BAY-1143572)	Filtered with IOSE-523 control	CDK
SN02233276	BMS-754807	Filtered with IOSE-523 control	Aurora Kinase
SN02233276	BMS-754807	Filtered with IOSE-523 control	Aurora Kinase
SN02233276	BMS-754807	Filtered with IOSE-523 control	VEGFR
SN02233290	Avitinib (AC0010)	Filtered with IOSE-523 control	Aurora Kinase
SN02233346	GSK3117391	Filtered with IOSE-523 control	FLT3
SN02369701	JNJ-64619178	Filtered with IOSE-523 control	VEGFR
SN02369786	KO-947	Filtered with IOSE-523 control	CDK
SN02369883	LX7101	Filtered with IOSE-523 control	PLK
SN02369949	Idasanutlin	Filtered with IOSE-523 control	CDK
SN02369949	Idasanutlin	Filtered with IOSE-523 control	Bcr-Abl
SN02370025	Indisulam	Filtered with IOSE-523 control	FGFR
SN02370252	CC-115	Filtered with IOSE-523 control	PDGFR
SN02370252	CC-115	Filtered with IOSE-523 control	VEGFR
SN02370264	Ridinilazole	Filtered with IOSE-523 control	CDK
SN02370467	Dobutamine (hydrochloride)	Filtered with IOSE-523 control	Chk
SN02370471	Avitinib (maleate)	Filtered with IOSE-523 control	Raf
SN02370476	GDC-0623	Filtered with IOSE-523 control	VEGFR
SN02370488	SAR405838	Filtered with IOSE-523 control	Raf
SN02370488	SAR405838	Filtered with IOSE-523 control	VEGFR
SN02370544	Pralatrexate	Filtered with IOSE-523 control	JAK
SN02370653	Rapamycin	Filtered with IOSE-523 control	EGFR
SN02370653	Rapamycin	Filtered with IOSE-523 control	EGFR
SN02370653	Rapamycin	Filtered with IOSE-523 control	EGFR
SN02370706	Tesevatinib	Filtered with IOSE-523 control	HER2
SN02370706	Tesevatinib	Filtered with IOSE-523 control	PLK
SN02370706	Tesevatinib	Filtered with IOSE-523 control	VEGFR
SN02370742	Refametinib	Filtered with IOSE-523 control	PLK
SN02370746	Dimesna	Filtered with IOSE-523 control	PI3K
SN02370779	Velneperit	Filtered with IOSE-523 control	PI3K
SN02370812	Azilsartan medoxomil	Filtered with IOSE-523 control	CDK
SN02370922	Novobiocin (Sodium)	Filtered with IOSE-523 control	mTOR
SN02371147	Lifitegrast	Filtered with IOSE-523 control	mTOR
SN02371157	Methotrexate	Filtered with IOSE-523 control	Chk
SN02371157	Methotrexate	Filtered with IOSE-523 control	Chk
SN02371157	Methotrexate	Filtered with IOSE-523 control	mTOR
SN02371407	Dorzolamide (hydrochloride)	Filtered with IOSE-523 control	PI3K
SN02371414	Decloxizine (dihydrochloride)	Filtered with IOSE-523 control	MEK
SN02371439	Ritanserin	Filtered with IOSE-523 control	MEK
SN02371439	Ritanserin	Filtered with IOSE-523 control	CDK
SN02371439	Ritanserin	Filtered with IOSE-523 control	mTOR
SN02371439	Ritanserin	Filtered with IOSE-523 control	PI3K
SN02371449	RG7112	Filtered with IOSE-523 control	mTOR
SN02371449	RG7112	Filtered with IOSE-523 control	PI3K
SN02371481	Taselisib	Filtered with IOSE-523 control	mTOR
SN02371482	Desloratadine	Filtered with IOSE-523 control	PI3K
SN02371482	Desloratadine	Filtered with IOSE-523 control	Src
SN02371936	NVP-CGM097	Filtered with IOSE-523 control	Aurora Kinase
SN02371936	NVP-CGM097	Filtered with IOSE-523 control	Aurora Kinase
SN02372261	Fluorometholone acetate	Filtered with IOSE-523 control	EGFR
SN02372442	Defactinib	Filtered with IOSE-523 control	EGFR
SN02372486	Neratinib	Filtered with IOSE-523 control	AKT
SN02372548	S-Adenosyl-L-methionine (tosylate)	Filtered with IOSE-523 control	mTOR
SN02372556	Trimetrexate	Filtered with IOSE-523 control	PI3K
SN02372675	Pixantrone (dimaleate)	Filtered with IOSE-523 control	CDK
SN02372688	Fosifloxuridine nafalbenamide	Filtered with IOSE-523 control	c-Met
SN02372742	Ingenol Mebutate	Filtered with IOSE-523 control	HDAC
SN02372794	MK-8353	Filtered with IOSE-523 control	PI3K
SN02373108	Raltitrexed	Filtered with IOSE-523 control	VEGFR
SN02373108	Raltitrexed	Filtered with IOSE-523 control	PDGFR
SN02373157	BAY-85-8501	Filtered with IOSE-523 control	FLT3
SN02373168	BAY-2402234	Filtered with IOSE-523 control	FGFR
SN02373168	BAY-2402234	Filtered with IOSE-523 control	c-Kit
SN02373181	AV-412	Filtered with IOSE-523 control	Aurora Kinase
SN02373396	Pelitinib	Filtered with IOSE-523 control	mTOR
SN02373396	Pelitinib	Filtered with IOSE-523 control	Raf
SN02373481	Ilginatinib (maleate)	Filtered with IOSE-523 control	Raf
SN02373519	Siremadlin	Filtered with IOSE-523 control	mTOR
SN02373519	Siremadlin	Filtered with IOSE-523 control	IkB IKK
SN02373564	JNJ-10229570	Filtered with IOSE-523 control	FAK
SN02373646	AFN-1252	Filtered with IOSE-523 control	ALK
SN02373731	Silodosin	Filtered with IOSE-523 control	ALK
SN02373800	Sertraline (hydrochloride)	Filtered with IOSE-523 control	MEK
SN02373810	Oseltamivir acid	Filtered with IOSE-523 control	MEK
SN02373828	GDC-0349	Filtered with IOSE-523 control	PI3K
SN02373836	Cobimetinib	Filtered with IOSE-523 control	JAK
SN02373868	Carbidopa	Filtered with IOSE-523 control	JAK
SN02373881	RO4987655	Filtered with IOSE-523 control	GSK-3
SN02373890	Pitavastatin (Calcium)	Filtered with IOSE-523 control	GSK-3
SN02373890	Pitavastatin (Calcium)	Filtered with IOSE-523 control	mTOR
SN02373919	Iloperidone	Filtered with IOSE-523 control	mTOR
SN02373919	Iloperidone	Filtered with IOSE-523 control	PAK
SN02373958	Bimiralisib	Filtered with IOSE-523 control	ATM/ATR
SN02373958	Bimiralisib	Filtered with IOSE-523 control	ATM/ATR
SN02374047	PRX-08066	Filtered with IOSE-523 control	CDK
SN02374105	Poziotinib	Filtered with IOSE-523 control	ERK
SN02374141	Cladribine	Filtered with IOSE-523 control	ALK
SN02374202	Tenalisib	Filtered with IOSE-523 control	Trk receptor
SN02374203	PF-06291874	Filtered with IOSE-523 control	ALK
SN02374574	Methyl aminolevulinate (hydrochloride)	Filtered with IOSE-523 control	Trk receptor
SN02374610	CEP-37440	Filtered with IOSE-523 control	CDK
SN02374610	CEP-37440	Filtered with IOSE-523 control	AKT
SN02374679	Sulpiride	Filtered with IOSE-523 control	CDK
SN02374707	Gusacitinib	Filtered with IOSE-523 control	CDK
SN02374707	Gusacitinib	Filtered with IOSE-523 control	HDAC
SN02374745	Ro 5126766	Filtered with IOSE-523 control	Aurora Kinase
SN02374745	Ro 5126766	Filtered with IOSE-523 control	HDAC
SN02374766	ARQ 531	Filtered with IOSE-523 control	HDAC
SN02374830	LY2334737	Filtered with IOSE-523 control	HDAC
SN02374830	LY2334737	Filtered with IOSE-523 control	HDAC
SN02374914	Navitoclax	Filtered with IOSE-523 control	HDAC
SN02374943	Ulixertinib	Filtered with IOSE-523 control	Aurora Kinase
SN02375074	TAK-733	Filtered with IOSE-523 control	EGFR
SN02375075	Pimasertib	Filtered with IOSE-523 control	EGFR
SN02375213	Nolatrexed dihydrochloride	Filtered without IOSE-523 control	HDAC
SN01730946	Saracatinib (AZD0530)	Filtered without IOSE-523 control	HDAC
SN01730946	Saracatinib (AZD0530)	Filtered without IOSE-523 control	HER2
SN01730947	Selumetinib (AZD6244)	Filtered without IOSE-523 control	HER2
SN01730953	Dovitinib (TKI-258_ CHIR-258)	Filtered without IOSE-523 control	HIF
SN01730953	Dovitinib (TKI-258_ CHIR-258)	Filtered without IOSE-523 control	HIF
SN01730953	Dovitinib (TKI-258_ CHIR-258)	Filtered without IOSE-523 control	HDAC
SN01730953	Dovitinib (TKI-258_ CHIR-258)	Filtered without IOSE-523 control	DNA Methyltransferase
SN01730953	Dovitinib (TKI-258_ CHIR-258)	Filtered without IOSE-523 control	Aurora Kinase
SN01730955	Dasatinib	Filtered without IOSE-523 control	FLT3
SN01730955	Dasatinib	Filtered without IOSE-523 control	VEGFR
SN01730955	Dasatinib	Filtered without IOSE-523 control	HDAC
SN01730962	NVP-AEW541	Filtered without IOSE-523 control	HDAC
SN01730964	PD0325901	Filtered without IOSE-523 control	Topoisomerase
SN01730966	Rapamycin (Sirolimus)	Filtered without IOSE-523 control	Aurora Kinase
SN01730970	Tozasertib (VX-680_ MK-0457)	Filtered without IOSE-523 control	PARP
SN01730975	Pictilisib (GDC-0941)	Filtered without IOSE-523 control	HDAC
SN01730979	ZSTK474	Filtered without IOSE-523 control	HDAC
SN01730991	MLN8054	Filtered without IOSE-523 control	JAK
SN01730998	Danusertib (PHA-739358)	Filtered without IOSE-523 control	Epigenetic Reader Domain
SN01730998	Danusertib (PHA-739358)	Filtered without IOSE-523 control	Epigenetic Reader Domain
SN01730998	Danusertib (PHA-739358)	Filtered without IOSE-523 control	PARP
SN01730998	Danusertib (PHA-739358)	Filtered without IOSE-523 control	Epigenetic Reader Domain
SN01731000	Foretinib (GSK1363089)	Filtered without IOSE-523 control	Epigenetic Reader Domain
SN01731000	Foretinib (GSK1363089)	Filtered without IOSE-523 control	Epigenetic Reader Domain
SN01731005	Everolimus (RAD001)	Filtered without IOSE-523 control	Epigenetic Reader Domain
SN01731007	Alisertib (MLN8237)	Filtered without IOSE-523 control	CDK
SN01731011	SNS-032 (BMS-387032)	Filtered without IOSE-523 control	CDK
SN01731012	Barasertib (AZD1152-HQPA)	Filtered without IOSE-523 control	Epigenetic Reader Domain
SN01731020	CYC116	Filtered without IOSE-523 control	Epigenetic Reader Domain
SN01731020	CYC116	Filtered without IOSE-523 control	Topoisomerase
SN01731025	ENMD-2076	Filtered without IOSE-523 control	Topoisomerase
SN01731025	ENMD-2076	Filtered without IOSE-523 control	Adrenergic Receptor
SN01731025	ENMD-2076	Filtered without IOSE-523 control	DNA/RNA Synthesis
SN01731031	Flavopiridol (Alvocidib)	Filtered without IOSE-523 control	Unknown
SN01731044	Rigosertib (ON-01910)	Filtered without IOSE-523 control	DNA Methyltransferase
SN01731059	PHA-793887	Filtered without IOSE-523 control	Epigenetic Reader Domain
SN01731061	Ponatinib (AP24534)	Filtered without IOSE-523 control	c-Met
SN01731061	Ponatinib (AP24534)	Filtered without IOSE-523 control	c-Met
SN01731061	Ponatinib (AP24534)	Filtered without IOSE-523 control	IGF-1R
SN01731061	Ponatinib (AP24534)	Filtered without IOSE-523 control	IGF-1R
SN01731063	AT7519	Filtered without IOSE-523 control	Trk receptor
SN01731068	AZD7762	Filtered without IOSE-523 control	Trk receptor
SN01731090	RAF265 (CHIR-265)	Filtered without IOSE-523 control	PLK
SN01731090	RAF265 (CHIR-265)	Filtered without IOSE-523 control	EGFR
SN01731093	Gandotinib (LY2784544)	Filtered without IOSE-523 control	EGFR
SN01731094	AST-1306	Filtered without IOSE-523 control	HIF
SN01731095	Sapitinib (AZD8931)	Filtered without IOSE-523 control	HIF
SN01731095	Sapitinib (AZD8931)	Filtered without IOSE-523 control	Epigenetic Reader Domain
SN01731096	GSK461364	Filtered without IOSE-523 control	HDAC
SN01731108	Apatinib	Filtered without IOSE-523 control	HDAC
SN01731112	Volasertib (BI 6727)	Filtered without IOSE-523 control	Histone Methyltransferase
SN01731115	Buparlisib (BKM120_ NVP-BKM120)	Filtered without IOSE-523 control	Histone Methyltransferase
SN01731124	AZD5438	Filtered without IOSE-523 control	Kinesin
SN01731126	OSI-027	Filtered without IOSE-523 control	HSP
SN01731128	LY2603618	Filtered without IOSE-523 control	DNA/RNA Synthesis
SN01731132	Omipalisib (GSK2126458_ GSK458)	Filtered without IOSE-523 control	Na+/K+ ATPase
SN01731132	Omipalisib (GSK2126458_ GSK458)	Filtered without IOSE-523 control	CDK
SN01731137	Trametinib (GSK1120212)	Filtered without IOSE-523 control	mTOR
SN01731138	Flavopiridol HCl	Filtered without IOSE-523 control	FKBP
SN01731147	Apitolisib (GDC-0980_ RG7422)	Filtered without IOSE-523 control	ERK
SN01731147	Apitolisib (GDC-0980_ RG7422)	Filtered without IOSE-523 control	ERK
SN01731149	CH5132799	Filtered without IOSE-523 control	Wee1
SN01731149	CH5132799	Filtered without IOSE-523 control	Microtubule/Tubulin
SN01731150	KX2-391	Filtered without IOSE-523 control	Wnt
SN01731152	TAK-901	Filtered without IOSE-523 control	Proteasome
SN01731153	AMG-900	Filtered without IOSE-523 control	Topoisomerase
SN01731156	Dacomitinib (PF299804_ PF299)	Filtered without IOSE-523 control	Aurora Kinase
SN01731162	PF-04691502	Filtered without IOSE-523 control	Bcr-Abl
SN01731162	PF-04691502	Filtered without IOSE-523 control	IGF-1R
SN01731162	PF-04691502	Filtered without IOSE-523 control	Src
SN01731167	Milciclib (PHA-848125)	Filtered without IOSE-523 control	ROCK
SN01731168	Tivantinib (ARQ 197)	Filtered without IOSE-523 control	ROCK
SN01731170	CUDC-907	Filtered without IOSE-523 control	HSP
SN01731170	CUDC-907	Filtered without IOSE-523 control	Kinesin
SN01731174	Dovitinib (TKI-258) Dilactic Acid	Filtered without IOSE-523 control	Unknown
SN01731174	Dovitinib (TKI-258) Dilactic Acid	Filtered without IOSE-523 control	E1/E2/E3 Enzyme
SN01731174	Dovitinib (TKI-258) Dilactic Acid	Filtered without IOSE-523 control	E1/E2/E3 Enzyme
SN01731174	Dovitinib (TKI-258) Dilactic Acid	Filtered without IOSE-523 control	MDM-2/p53
SN01731174	Dovitinib (TKI-258) Dilactic Acid	Filtered without IOSE-523 control	MDM-2/p53
SN01731175	MK-5108 (VX-689)	Filtered without IOSE-523 control	Microtubule/Tubulin
SN01731177	Vistusertib (AZD2014)	Filtered without IOSE-523 control	Topoisomerase
SN01731184	Dabrafenib (GSK2118436)	Filtered without IOSE-523 control	Topoisomerase
SN01731186	INK 128 (MLN0128)	Filtered without IOSE-523 control	Unknown
SN01731197	IMD 0354	Filtered without IOSE-523 control	Carbonic Anhydrase
SN01731201	PF-562271	Filtered without IOSE-523 control	Carbonic Anhydrase
SN01731224	ALK-IN-1	Filtered without IOSE-523 control	Topoisomerase
SN01731226	Binimetinib (MEK162_ ARRY-162_ ARRY-438162)	Filtered without IOSE-523 control	NF-ÎkB
SN01731228	VS-5584 (SB2343)	Filtered without IOSE-523 control	Proteasome
SN01731231	XL019	Filtered without IOSE-523 control	HSP
SN01731237	LY2090314	Filtered without IOSE-523 control	Enterovirus
SN01731243	Zotarolimus(ABT-578)	Filtered without IOSE-523 control	PARP
SN01731245	PF-3758309	Filtered without IOSE-523 control	ADC Cytotoxin
SN01731246	VE-822	Filtered without IOSE-523 control	DNA/RNA Synthesis
SN01731255	abemaciclib (LY2835219)	Filtered without IOSE-523 control	Topoisomerase
SN01731326	Ulixertinib (BVD-523_ VRT752271)	Filtered without IOSE-523 control	CDK
SN01731338	Entrectinib (RXDX-101)	Filtered without IOSE-523 control	GSK-3
SN01731338	Entrectinib (RXDX-101)	Filtered without IOSE-523 control	JAK
SN01731358	P276-00	Filtered without IOSE-523 control	MEK
SN01731365	LY3023414	Filtered without IOSE-523 control	AKT
SN01731367	Palbociclib (PD-0332991) HCl	Filtered without IOSE-523 control	Aurora Kinase
SN02232834	Panobinostat (LBH589)	Filtered without IOSE-523 control	Bcr-Abl
SN02232836	Tozasertib (VX-680, MK-0457)	Filtered without IOSE-523 control	FLT3
SN02232840	Belinostat (PXD101)	Filtered without IOSE-523 control	STAT
SN02232842	Abexinostat (PCI-24781)	Filtered without IOSE-523 control	Microtubule/Tubulin
SN02232843	Dacinostat (LAQ824)	Filtered without IOSE-523 control	Topoisomerase
SN02232844	Quisinostat (JNJ-26481585) 2HCl	Filtered without IOSE-523 control	DNA-PK
SN02232849	Mocetinostat (MGCD0103)	Filtered without IOSE-523 control	DNA-PK
SN02232856	SNS-314	Filtered without IOSE-523 control	mTOR
SN02232860	CUDC-101	Filtered without IOSE-523 control	mTOR
SN02232860	CUDC-101	Filtered without IOSE-523 control	Antibiotic/Bacterial
SN02232860	CUDC-101	Filtered without IOSE-523 control	Antibiotic/Bacterial
SN02232863	2-Methoxyestradiol (2-MeOE2)	Filtered without IOSE-523 control	Nucleoside Antimetabolite
SN02232872	Pracinostat (SB939)	Filtered without IOSE-523 control	DNA/RNA Synthesis
SN02232877	Azacitidine	Filtered without IOSE-523 control	Microtubule/Tubulin
SN02232883	ENMD-2076 L-(+)-Tartaric acid	Filtered without IOSE-523 control	CDK
SN02232883	ENMD-2076 L-(+)-Tartaric acid	Filtered without IOSE-523 control	FLT3
SN02232883	ENMD-2076 L-(+)-Tartaric acid	Filtered without IOSE-523 control	Nucleoside Antimetabolite
SN02232886	Givinostat (ITF2357)	Filtered without IOSE-523 control	ATM/ATR
SN02232893	AR-42	Filtered without IOSE-523 control	Nucleoside Antimetabolite
SN02232900	Mitoxantrone 2HCl	Filtered without IOSE-523 control	Microtubule/Tubulin
SN02232911	GSK1070916	Filtered without IOSE-523 control	Parasite
SN02232912	Niraparib (MK-4827)	Filtered without IOSE-523 control	Kinesin
SN02232915	M344	Filtered without IOSE-523 control	Endothelin Receptor
SN02232919	WP1066	Filtered without IOSE-523 control	Aminopeptidase
SN02232969	(+)-JQ1	Filtered without IOSE-523 control	Adrenergic Receptor
SN02233007	OTX015	Filtered without IOSE-523 control	Adrenergic Receptor
SN02233101	BGP-15 2HCl	Filtered without IOSE-523 control	EGFR
SN02233102	Mivebresib(ABBV-075)	Filtered without IOSE-523 control	EGFR
SN02233131	INCB057643	Filtered without IOSE-523 control	MEK
SN02233132	ABBV-744	Filtered without IOSE-523 control	MEK
SN02233133	Atuveciclib (BAY-1143572)	Filtered without IOSE-523 control	ROS
SN02233134	PLX51107	Filtered without IOSE-523 control	E1/E2/E3 Enzyme
SN02233137	INCB054329?INCB-054329,INCB-54329?	Filtered without IOSE-523 control	E1/E2/E3 Enzyme
SN02233152	Doxorubicin (Adriamycin) HCl	Filtered without IOSE-523 control	MDM-2/p53
SN02233157	Pirarubicin	Filtered without IOSE-523 control	MDM-2/p53
SN02233161	Carvedilol	Filtered without IOSE-523 control	Topoisomerase
SN02233210	Mitomycin C	Filtered without IOSE-523 control	CDK
SN02233218	Gambogenic acid	Filtered without IOSE-523 control	FLT3
SN02233265	2'-Deoxy-5-Fluorocytidine	Filtered without IOSE-523 control	JAK
SN02233274	Alobresib (GS-5829)	Filtered without IOSE-523 control	Antifolate
SN02233276	BMS-754807	Filtered without IOSE-523 control	Antifolate
SN02233276	BMS-754807	Filtered without IOSE-523 control	Bcl-2 Family
SN02233276	BMS-754807	Filtered without IOSE-523 control	Mitophagy
SN02233287	CFI-400945	Filtered without IOSE-523 control	Topoisomerase
SN02233290	Avitinib (AC0010)	Filtered without IOSE-523 control	Endogenous Metabolite
SN02233299	Emetine hydrochloride	Filtered without IOSE-523 control	Endogenous Metabolite
SN02233300	Emetine Dihydrochloride	Filtered without IOSE-523 control	FKBP
SN02233311	BI 894999	Filtered without IOSE-523 control	FKBP
SN02233346	GSK3117391	Filtered without IOSE-523 control	mTOR
SN02369701	JNJ-64619178	Filtered without IOSE-523 control	mTOR
SN02369709	GSK-923295	Filtered without IOSE-523 control	EGFR
SN02369715	Alvespimycin (hydrochloride)	Filtered without IOSE-523 control	EGFR
SN02369732	TK216	Filtered without IOSE-523 control	Ephrin Receptor
SN02369771	Digitoxin	Filtered without IOSE-523 control	Ephrin Receptor
SN02369775	Riviciclib hydrochloride	Filtered without IOSE-523 control	VEGFR
SN02369777	Everolimus	Filtered without IOSE-523 control	VEGFR
SN02369777	Everolimus	Filtered without IOSE-523 control	MEK
SN02369786	KO-947	Filtered without IOSE-523 control	MEK
SN02369800	Adavosertib	Filtered without IOSE-523 control	Unknown
SN02369813	Valecobulin	Filtered without IOSE-523 control	Unknown
SN02369820	Adavivint	Filtered without IOSE-523 control	DNA/RNA Synthesis
SN02369835	Aclacinomycin A hydrochloride	Filtered without IOSE-523 control	HSV
SN02369835	Aclacinomycin A hydrochloride	Filtered without IOSE-523 control	Nucleoside Antimetabolite
SN02369858	XL228	Filtered without IOSE-523 control	CMV
SN02369858	XL228	Filtered without IOSE-523 control	Unknown
SN02369858	XL228	Filtered without IOSE-523 control	Chk
SN02369858	XL228	Filtered without IOSE-523 control	Neuropeptide Y Receptor
SN02369883	LX7101	Filtered without IOSE-523 control	Neuropeptide Y Receptor
SN02369884	TAS-116	Filtered without IOSE-523 control	Angiotensin Receptor
SN02369898	Ispinesib	Filtered without IOSE-523 control	Angiotensin Receptor
SN02369909	Elacytarabine	Filtered without IOSE-523 control	Topoisomerase
SN02369949	Idasanutlin	Filtered without IOSE-523 control	Integrin
SN02369949	Idasanutlin	Filtered without IOSE-523 control	DNA/RNA Synthesis
SN02369956	BNC105	Filtered without IOSE-523 control	Nucleoside Antimetabolite
SN02369964	Teniposide	Filtered without IOSE-523 control	HBV
SN02369973	Amonafide	Filtered without IOSE-523 control	HCV
SN02370014	Parimifasor	Filtered without IOSE-523 control	Unknown
SN02370025	Indisulam	Filtered without IOSE-523 control	Antibiotic/Bacterial
SN02370051	Karenitecin	Filtered without IOSE-523 control	Antibiotic/Bacterial
SN02370105	Delanzomib	Filtered without IOSE-523 control	E1/E2/E3 Enzyme
SN02370105	Delanzomib	Filtered without IOSE-523 control	DNA/RNA Synthesis
SN02370122	Ganetespib	Filtered without IOSE-523 control	HSP
SN02370127	Lanatoside C	Filtered without IOSE-523 control	Influenza Virus
SN02370133	Talazoparib tosylate	Filtered without IOSE-523 control	Microtubule/Tubulin
SN02370141	Daunorubicin (hydrochloride)	Filtered without IOSE-523 control	CDK
SN02370141	Daunorubicin (hydrochloride)	Filtered without IOSE-523 control	Aurora Kinase
SN02370141	Daunorubicin (hydrochloride)	Filtered without IOSE-523 control	HSP
SN02370157	RGB-286638	Filtered without IOSE-523 control	beta-catenin
SN02370157	RGB-286638	Filtered without IOSE-523 control	Wnt
SN02370157	RGB-286638	Filtered without IOSE-523 control	DNA/RNA Synthesis
SN02370157	RGB-286638	Filtered without IOSE-523 control	Integrin
SN02370195	Cenisertib	Filtered without IOSE-523 control	Integrin
SN02370195	Cenisertib	Filtered without IOSE-523 control	ADC Cytotoxin
SN02370195	Cenisertib	Filtered without IOSE-523 control	ADC Cytotoxin
SN02370195	Cenisertib	Filtered without IOSE-523 control	Antifolate
SN02370195	Cenisertib	Filtered without IOSE-523 control	Antifolate
SN02370226	Epothilone D	Filtered without IOSE-523 control	DNA/RNA Synthesis
SN02370251	(S)-10-Hydroxycamptothecin	Filtered without IOSE-523 control	DNA/RNA Synthesis
SN02370252	CC-115	Filtered without IOSE-523 control	ADC Cytotoxin
SN02370252	CC-115	Filtered without IOSE-523 control	Topoisomerase
SN02370264	Ridinilazole	Filtered without IOSE-523 control	CDK
SN02370273	Gemcitabine	Filtered without IOSE-523 control	Topoisomerase
SN02370273	Gemcitabine	Filtered without IOSE-523 control	DNA/RNA Synthesis
SN02370285	Epothilone B	Filtered without IOSE-523 control	ADC Cytotoxin
SN02370286	FN-1501	Filtered without IOSE-523 control	AMPK
SN02370286	FN-1501	Filtered without IOSE-523 control	HBV
SN02370303	Sapacitabine	Filtered without IOSE-523 control	HIV
SN02370315	Elimusertib (hydrochloride)	Filtered without IOSE-523 control	Mitophagy
SN02370369	Gemcitabine (elaidate)	Filtered without IOSE-523 control	Topoisomerase
SN02370379	Crolibulin	Filtered without IOSE-523 control	Microtubule/Tubulin
SN02370390	Mebendazole	Filtered without IOSE-523 control	Carbonic Anhydrase
SN02370410	Litronesib	Filtered without IOSE-523 control	Carbonic Anhydrase
SN02370424	Darusentan	Filtered without IOSE-523 control	Histamine Receptor
SN02370425	Tosedostat	Filtered without IOSE-523 control	Histamine Receptor
SN02370467	Dobutamine (hydrochloride)	Filtered without IOSE-523 control	5-HT Receptor
SN02370471	Avitinib (maleate)	Filtered without IOSE-523 control	5-HT Receptor
SN02370476	GDC-0623	Filtered without IOSE-523 control	Adrenergic Receptor
SN02370477	Mitoquinone (mesylate)	Filtered without IOSE-523 control	Adrenergic Receptor
SN02370488	SAR405838	Filtered without IOSE-523 control	Dopamine Receptor
SN02370488	SAR405838	Filtered without IOSE-523 control	Dopamine Receptor
SN02370492	Belotecan (hydrochloride)	Filtered without IOSE-523 control	Histamine Receptor
SN02370529	Zotiraciclib	Filtered without IOSE-523 control	Histamine Receptor
SN02370529	Zotiraciclib	Filtered without IOSE-523 control	PLK
SN02370529	Zotiraciclib	Filtered without IOSE-523 control	PI3K
SN02370544	Pralatrexate	Filtered without IOSE-523 control	E1/E2/E3 Enzyme
SN02370618	Obatoclax (Mesylate)	Filtered without IOSE-523 control	E1/E2/E3 Enzyme
SN02370633	Etoposide	Filtered without IOSE-523 control	MDM-2/p53
SN02370633	Etoposide	Filtered without IOSE-523 control	MDM-2/p53
SN02370653	Rapamycin	Filtered without IOSE-523 control	HSP
SN02370653	Rapamycin	Filtered without IOSE-523 control	c-Myc
SN02370653	Rapamycin	Filtered without IOSE-523 control	KLF
SN02370706	Tesevatinib	Filtered without IOSE-523 control	Topoisomerase
SN02370706	Tesevatinib	Filtered without IOSE-523 control	PI3K
SN02370706	Tesevatinib	Filtered without IOSE-523 control	PI3K
SN02370742	Refametinib	Filtered without IOSE-523 control	Endogenous Metabolite
SN02370746	Dimesna	Filtered without IOSE-523 control	Endogenous Metabolite
SN02370753	Floxuridine	Filtered without IOSE-523 control	Histamine Receptor
SN02370753	Floxuridine	Filtered without IOSE-523 control	Histamine Receptor
SN02370753	Floxuridine	Filtered without IOSE-523 control	Antibiotic/Bacterial
SN02370753	Floxuridine	Filtered without IOSE-523 control	Aurora Kinase
SN02370761	AVN-944	Filtered without IOSE-523 control	c-Met
SN02370767	Prexasertib	Filtered without IOSE-523 control	HGFR
SN02370779	Velneperit	Filtered without IOSE-523 control	eIF
SN02370812	Azilsartan medoxomil	Filtered without IOSE-523 control	STAT
SN02370837	Rubitecan	Filtered without IOSE-523 control	Influenza Virus
SN02370868	E7820	Filtered without IOSE-523 control	HBV
SN02370873	Ethynylcytidine	Filtered without IOSE-523 control	Reverse Transcriptase
SN02370873	Ethynylcytidine	Filtered without IOSE-523 control	IGF-1R
SN02370887	Merimepodib	Filtered without IOSE-523 control	Survivin
SN02370887	Merimepodib	Filtered without IOSE-523 control	p97
SN02370921	Cinobufotalin	Filtered without IOSE-523 control	CDK
SN02370922	Novobiocin (Sodium)	Filtered without IOSE-523 control	PI3K
SN02370948	Subasumstat	Filtered without IOSE-523 control	mTOR
SN02370965	Acelarin	Filtered without IOSE-523 control	Proteasome
SN02370978	BIIB021	Filtered without IOSE-523 control	Nucleoside Antimetabolite
SN02370988	Harringtonine	Filtered without IOSE-523 control	HMGCR
SN02371000	Ixabepilone	Filtered without IOSE-523 control	Ferroptosis
SN02371014	Simurosertib	Filtered without IOSE-523 control	E1/E2/E3 Enzyme
SN02371021	Barasertib	Filtered without IOSE-523 control	E1/E2/E3 Enzyme
SN02371027	Debio 0932	Filtered without IOSE-523 control	MDM-2/p53
SN02371107	Triptonide	Filtered without IOSE-523 control	MDM-2/p53
SN02371107	Triptonide	Filtered without IOSE-523 control	HMGCR
SN02371116	Bleomycin (sulfate)	Filtered without IOSE-523 control	Ferroptosis
SN02371147	Lifitegrast	Filtered without IOSE-523 control	DNA/RNA Synthesis
SN02371157	Methotrexate	Filtered without IOSE-523 control	Endogenous Metabolite
SN02371157	Methotrexate	Filtered without IOSE-523 control	HSV
SN02371157	Methotrexate	Filtered without IOSE-523 control	Nucleoside Antimetabolite
SN02371203	SN-38	Filtered without IOSE-523 control	HSP
SN02371203	SN-38	Filtered without IOSE-523 control	Antibiotic/Bacterial
SN02371255	Roniciclib	Filtered without IOSE-523 control	NF-ÎkB
SN02371273	Epirubicin (hydrochloride)	Filtered without IOSE-523 control	Carbonic Anhydrase
SN02371273	Epirubicin (hydrochloride)	Filtered without IOSE-523 control	Carbonic Anhydrase
SN02371299	Doxorubicin (hydrochloride)	Filtered without IOSE-523 control	CDK
SN02371299	Doxorubicin (hydrochloride)	Filtered without IOSE-523 control	Topoisomerase
SN02371299	Doxorubicin (hydrochloride)	Filtered without IOSE-523 control	FAK
SN02371299	Doxorubicin (hydrochloride)	Filtered without IOSE-523 control	FAK
SN02371299	Doxorubicin (hydrochloride)	Filtered without IOSE-523 control	Endogenous Metabolite
SN02371299	Doxorubicin (hydrochloride)	Filtered without IOSE-523 control	Microtubule/Tubulin
SN02371385	Podofilox	Filtered without IOSE-523 control	ROS
SN02371407	Dorzolamide (hydrochloride)	Filtered without IOSE-523 control	NEDD8-activating Enzyme
SN02371414	Decloxizine (dihydrochloride)	Filtered without IOSE-523 control	DNA/RNA Synthesis
SN02371439	Ritanserin	Filtered without IOSE-523 control	Potassium Channel
SN02371439	Ritanserin	Filtered without IOSE-523 control	EGFR
SN02371439	Ritanserin	Filtered without IOSE-523 control	EGFR
SN02371439	Ritanserin	Filtered without IOSE-523 control	Epigenetic Reader Domain
SN02371444	Rigosertib (sodium)	Filtered without IOSE-523 control	HSP
SN02371444	Rigosertib (sodium)	Filtered without IOSE-523 control	Endogenous Metabolite
SN02371449	RG7112	Filtered without IOSE-523 control	Endogenous Metabolite
SN02371449	RG7112	Filtered without IOSE-523 control	Antibiotic/Bacterial
SN02371451	Onalespib	Filtered without IOSE-523 control	Antibiotic/Bacterial
SN02371459	APTO-253	Filtered without IOSE-523 control	Proteasome
SN02371459	APTO-253	Filtered without IOSE-523 control	NF-ÎkB
SN02371473	Amsacrine	Filtered without IOSE-523 control	Keap1-Nrf2
SN02371481	Taselisib	Filtered without IOSE-523 control	Unknown
SN02371482	Desloratadine	Filtered without IOSE-523 control	Topoisomerase
SN02371482	Desloratadine	Filtered without IOSE-523 control	Topoisomerase
SN02371503	Gramicidin	Filtered without IOSE-523 control	Thymidylate Synthase
SN02371541	Danusertib	Filtered without IOSE-523 control	Thymidylate Synthase
SN02371560	Tivantinib	Filtered without IOSE-523 control	HDAC
SN02371560	Tivantinib	Filtered without IOSE-523 control	Keap1-Nrf2
SN02371563	Briciclib	Filtered without IOSE-523 control	Ferroptosis
SN02371657	Napabucasin	Filtered without IOSE-523 control	ROS
SN02371698	Crystal Violet	Filtered without IOSE-523 control	PKC
SN02371731	Adefovir dipivoxil	Filtered without IOSE-523 control	PKC
SN02371731	Adefovir dipivoxil	Filtered without IOSE-523 control	GSK-3
SN02371758	Picropodophyllin	Filtered without IOSE-523 control	ERK
SN02371768	Sepantronium (bromide)	Filtered without IOSE-523 control	ERK
SN02371788	CB-5083	Filtered without IOSE-523 control	SARS-CoV
SN02371791	Dinaciclib	Filtered without IOSE-523 control	PKC
SN02371863	Dactolisib (Tosylate)	Filtered without IOSE-523 control	Microtubule/Tubulin
SN02371863	Dactolisib (Tosylate)	Filtered without IOSE-523 control	AMPK
SN02371869	Oprozomib	Filtered without IOSE-523 control	Endogenous Metabolite
SN02371880	Clofarabine	Filtered without IOSE-523 control	iGluR
SN02371884	Fluvastatin (sodium)	Filtered without IOSE-523 control	CDK
SN02371884	Fluvastatin (sodium)	Filtered without IOSE-523 control	Microtubule/Tubulin
SN02371936	NVP-CGM097	Filtered without IOSE-523 control	CDK
SN02371936	NVP-CGM097	Filtered without IOSE-523 control	HSP
SN02371937	Lovastatin	Filtered without IOSE-523 control	Nucleoside Antimetabolite
SN02371937	Lovastatin	Filtered without IOSE-523 control	Nucleoside Antimetabolite
SN02372093	Cytarabine	Filtered without IOSE-523 control	Thymidylate Synthase
SN02372093	Cytarabine	Filtered without IOSE-523 control	Thymidylate Synthase
SN02372093	Cytarabine	Filtered without IOSE-523 control	Microtubule/Tubulin
SN02372093	Cytarabine	Filtered without IOSE-523 control	Elastase
SN02372143	Retaspimycin (Hydrochloride)	Filtered without IOSE-523 control	Elastase
SN02372165	Puromycin (dihydrochloride)	Filtered without IOSE-523 control	PKC
SN02372205	Triptolide	Filtered without IOSE-523 control	Dihydroorotate Dehydrogenase
SN02372261	Fluorometholone acetate	Filtered without IOSE-523 control	Dihydroorotate Dehydrogenase
SN02372361	AZD4573	Filtered without IOSE-523 control	DNA/RNA Synthesis
SN02372405	9-amino-CPT	Filtered without IOSE-523 control	DNA/RNA Synthesis
SN02372442	Defactinib	Filtered without IOSE-523 control	EGFR
SN02372466	2-Methoxyestradiol	Filtered without IOSE-523 control	EGFR
SN02372466	2-Methoxyestradiol	Filtered without IOSE-523 control	Microtubule/Tubulin
SN02372466	2-Methoxyestradiol	Filtered without IOSE-523 control	Epigenetic Reader Domain
SN02372472	TAS4464	Filtered without IOSE-523 control	ADC Cytotoxin
SN02372482	Branaplam	Filtered without IOSE-523 control	Topoisomerase
SN02372482	Branaplam	Filtered without IOSE-523 control	STAT
SN02372486	Neratinib	Filtered without IOSE-523 control	PLK
SN02372500	Alobresib	Filtered without IOSE-523 control	Mps1
SN02372524	NVP-HSP990	Filtered without IOSE-523 control	Endogenous Metabolite
SN02372548	S-Adenosyl-L-methionine (tosylate)	Filtered without IOSE-523 control	EGFR
SN02372556	Trimetrexate	Filtered without IOSE-523 control	EGFR
SN02372570	Bortezomib	Filtered without IOSE-523 control	Src
SN02372570	Bortezomib	Filtered without IOSE-523 control	Src
SN02372594	Bardoxolone	Filtered without IOSE-523 control	Mps1
SN02372608	GGTI-2418	Filtered without IOSE-523 control	JAK
SN02372675	Pixantrone (dimaleate)	Filtered without IOSE-523 control	JAK
SN02372688	Fosifloxuridine nafalbenamide	Filtered without IOSE-523 control	FGFR
SN02372692	Nanatinostat	Filtered without IOSE-523 control	E1/E2/E3 Enzyme
SN02372694	Bardoxolone methyl	Filtered without IOSE-523 control	E1/E2/E3 Enzyme
SN02372694	Bardoxolone methyl	Filtered without IOSE-523 control	MDM-2/p53
SN02372713	Visomitin	Filtered without IOSE-523 control	MDM-2/p53
SN02372742	Ingenol Mebutate	Filtered without IOSE-523 control	Aurora Kinase
SN02372751	9-ING-41	Filtered without IOSE-523 control	PDGFR
SN02372794	MK-8353	Filtered without IOSE-523 control	RET
SN02372843	Auranofin	Filtered without IOSE-523 control	VEGFR
SN02372857	Midostaurin	Filtered without IOSE-523 control	Kinesin
SN02372919	Batabulin	Filtered without IOSE-523 control	Melanocortin Receptor
SN02372940	IM156	Filtered without IOSE-523 control	Melanocortin Receptor
SN02372957	D-Cysteine	Filtered without IOSE-523 control	Microtubule/Tubulin
SN02372958	Perzinfotel	Filtered without IOSE-523 control	PLK
SN02372993	Mevociclib	Filtered without IOSE-523 control	Antibiotic/Bacterial
SN02373022	Vinorelbine (ditartrate)	Filtered without IOSE-523 control	Antibiotic/Bacterial
SN02373070	PF-06873600	Filtered without IOSE-523 control	Microtubule/Tubulin
SN02373089	XL888	Filtered without IOSE-523 control	Nucleoside Antimetabolite
SN02373108	Raltitrexed	Filtered without IOSE-523 control	HSP
SN02373108	Raltitrexed	Filtered without IOSE-523 control	Chk
SN02373156	Indibulin	Filtered without IOSE-523 control	Aurora Kinase
SN02373157	BAY-85-8501	Filtered without IOSE-523 control	Bcr-Abl
SN02373158	Valrubicin	Filtered without IOSE-523 control	FLT3
SN02373168	BAY-2402234	Filtered without IOSE-523 control	JAK
SN02373168	BAY-2402234	Filtered without IOSE-523 control	Adrenergic Receptor
SN02373181	AV-412	Filtered without IOSE-523 control	Adrenergic Receptor
SN02373210	Cabazitaxel	Filtered without IOSE-523 control	DNA/RNA Synthesis
SN02373227	E-7386	Filtered without IOSE-523 control	ROS
SN02373298	Camptothecin	Filtered without IOSE-523 control	CDK
SN02373298	Camptothecin	Filtered without IOSE-523 control	mTOR
SN02373344	Homoharringtonine	Filtered without IOSE-523 control	Serotonin Transporter
SN02373348	NMS-1286937	Filtered without IOSE-523 control	Serotonin Transporter
SN02373349	BAY1217389	Filtered without IOSE-523 control	Microtubule/Tubulin
SN02373367	7-Methylxanthine	Filtered without IOSE-523 control	Drug Metabolite
SN02373396	Pelitinib	Filtered without IOSE-523 control	Drug Metabolite
SN02373396	Pelitinib	Filtered without IOSE-523 control	mTOR
SN02373476	Empesertib	Filtered without IOSE-523 control	mTOR
SN02373481	Ilginatinib (maleate)	Filtered without IOSE-523 control	Microtubule/Tubulin
SN02373503	ASP5878	Filtered without IOSE-523 control	Antibiotic/Bacterial
SN02373519	Siremadlin	Filtered without IOSE-523 control	MEK
SN02373519	Siremadlin	Filtered without IOSE-523 control	MEK
SN02373526	Ilorasertib (hydrochloride)	Filtered without IOSE-523 control	Aryl Hydrocarbon Receptor
SN02373526	Ilorasertib (hydrochloride)	Filtered without IOSE-523 control	Aryl Hydrocarbon Receptor
SN02373526	Ilorasertib (hydrochloride)	Filtered without IOSE-523 control	MEK
SN02373526	Ilorasertib (hydrochloride)	Filtered without IOSE-523 control	MEK
SN02373563	Filanesib	Filtered without IOSE-523 control	HMGCR
SN02373564	JNJ-10229570	Filtered without IOSE-523 control	HMGCR
SN02373598	Flubendazole	Filtered without IOSE-523 control	Mitophagy
SN02373634	Volasertib	Filtered without IOSE-523 control	Mitophagy
SN02373646	AFN-1252	Filtered without IOSE-523 control	5-HT Receptor
SN02373673	Combretastatin A4	Filtered without IOSE-523 control	5-HT Receptor
SN02373679	RX-3117	Filtered without IOSE-523 control	Dopamine Receptor
SN02373697	KW-2478	Filtered without IOSE-523 control	Dopamine Receptor
SN02373706	AZD-7762	Filtered without IOSE-523 control	mTOR
SN02373722	AT9283	Filtered without IOSE-523 control	mTOR
SN02373722	AT9283	Filtered without IOSE-523 control	PI3K
SN02373722	AT9283	Filtered without IOSE-523 control	PI3K
SN02373722	AT9283	Filtered without IOSE-523 control	Btk
SN02373731	Silodosin	Filtered without IOSE-523 control	FLT3
SN02373732	Plicamycin	Filtered without IOSE-523 control	Microtubule/Tubulin
SN02373733	Elesclomol	Filtered without IOSE-523 control	5-HT Receptor
SN02373746	Samuraciclib (hydrochloride)	Filtered without IOSE-523 control	5-HT Receptor
SN02373792	AZD-8055	Filtered without IOSE-523 control	Proteasome
SN02373800	Sertraline (hydrochloride)	Filtered without IOSE-523 control	EGFR
SN02373804	Vinblastine (sulfate)	Filtered without IOSE-523 control	EGFR
SN02373810	Oseltamivir acid	Filtered without IOSE-523 control	Adenosine Deaminase
SN02373828	GDC-0349	Filtered without IOSE-523 control	Adenosine Deaminase
SN02373829	Verubulin	Filtered without IOSE-523 control	Keap1-Nrf2
SN02373830	Calcimycin	Filtered without IOSE-523 control	STING
SN02373836	Cobimetinib	Filtered without IOSE-523 control	Microtubule/Tubulin
SN02373868	Carbidopa	Filtered without IOSE-523 control	ROS
SN02373881	RO4987655	Filtered without IOSE-523 control	MDM-2/p53
SN02373890	Pitavastatin (Calcium)	Filtered without IOSE-523 control	PI3K
SN02373890	Pitavastatin (Calcium)	Filtered without IOSE-523 control	PI3K
SN02373919	Iloperidone	Filtered without IOSE-523 control	Glucagon Receptor
SN02373919	Iloperidone	Filtered without IOSE-523 control	Glucagon Receptor
SN02373958	Bimiralisib	Filtered without IOSE-523 control	CMV
SN02373958	Bimiralisib	Filtered without IOSE-523 control	Bcr-Abl
SN02373981	CG-806	Filtered without IOSE-523 control	Farnesyl Transferase
SN02373981	CG-806	Filtered without IOSE-523 control	Integrin
SN02374011	Cevipabulin fumarate	Filtered without IOSE-523 control	Aurora Kinase
SN02374047	PRX-08066	Filtered without IOSE-523 control	Microtubule/Tubulin
SN02374100	Ixazomib	Filtered without IOSE-523 control	Topoisomerase
SN02374105	Poziotinib	Filtered without IOSE-523 control	Microtubule/Tubulin
SN02374141	Cladribine	Filtered without IOSE-523 control	HSP
SN02374161	Omaveloxolone	Filtered without IOSE-523 control	Mitophagy
SN02374161	Omaveloxolone	Filtered without IOSE-523 control	DNA/RNA Synthesis
SN02374173	Lexibulin	Filtered without IOSE-523 control	Proteasome
SN02374173	Lexibulin	Filtered without IOSE-523 control	Unknown
SN02374175	COTI-2	Filtered without IOSE-523 control	Unknown
SN02374202	Tenalisib	Filtered without IOSE-523 control	NEDD8-activating Enzyme
SN02374203	PF-06291874	Filtered without IOSE-523 control	ALK
SN02374245	Ancitabine (hydrochloride)	Filtered without IOSE-523 control	ALK
SN02374260	GZD824	Filtered without IOSE-523 control	FAK
SN02374290	BMS-214662	Filtered without IOSE-523 control	FAK
SN02374299	GLPG0187	Filtered without IOSE-523 control	Topoisomerase
SN02374321	LY3295668	Filtered without IOSE-523 control	Microtubule/Tubulin
SN02374348	ABT-751	Filtered without IOSE-523 control	Dopamine Receptor
SN02374357	Genz-644282	Filtered without IOSE-523 control	Dopamine Receptor
SN02374401	Colchicine	Filtered without IOSE-523 control	JAK
SN02374444	Tanespimycin	Filtered without IOSE-523 control	JAK
SN02374444	Tanespimycin	Filtered without IOSE-523 control	Syk
SN02374493	3-AP	Filtered without IOSE-523 control	Syk
SN02374560	Ixazomib citrate	Filtered without IOSE-523 control	MEK
SN02374574	Methyl aminolevulinate (hydrochloride)	Filtered without IOSE-523 control	MEK
SN02374600	Pevonedistat hydrochloride	Filtered without IOSE-523 control	Raf
SN02374610	CEP-37440	Filtered without IOSE-523 control	Raf
SN02374610	CEP-37440	Filtered without IOSE-523 control	Chk
SN02374625	Pirarubicin (Hydrochloride)	Filtered without IOSE-523 control	Btk
SN02374644	Vincristine (sulfate)	Filtered without IOSE-523 control	Btk
SN02374679	Sulpiride	Filtered without IOSE-523 control	HIV
SN02374707	Gusacitinib	Filtered without IOSE-523 control	CDK
SN02374707	Gusacitinib	Filtered without IOSE-523 control	mTOR
SN02374745	Ro 5126766	Filtered without IOSE-523 control	DNA-PK
SN02374745	Ro 5126766	Filtered without IOSE-523 control	PI3K
SN02374750	GDC-0575	Filtered without IOSE-523 control	Kinesin
SN02374766	ARQ 531	Filtered without IOSE-523 control	mTOR
SN02374786	Flavopiridol	Filtered without IOSE-523 control	MDM-2/p53
SN02374786	Flavopiridol	Filtered without IOSE-523 control	NF-ÎkB
SN02374795	Samotolisib	Filtered without IOSE-523 control	Raf
SN02374795	Samotolisib	Filtered without IOSE-523 control	Enterovirus
SN02374795	Samotolisib	Filtered without IOSE-523 control	Enterovirus
SN02374806	SB-743921 (hydrochloride)	Filtered without IOSE-523 control	Nucleoside Antimetabolite
SN02374809	Vistusertib	Filtered without IOSE-523 control	Nucleoside Antimetabolite
SN02374815	CBL0137 hydrochloride	Filtered without IOSE-523 control	Aurora Kinase
SN02374815	CBL0137 hydrochloride	Filtered without IOSE-523 control	VEGFR
SN02374816	LY3009120	Filtered without IOSE-523 control	Topoisomerase
SN02374830	LY2334737	Filtered without IOSE-523 control	Epigenetic Reader Domain
SN02374830	LY2334737	Filtered without IOSE-523 control	Epigenetic Reader Domain
SN02374887	PF-03814735	Filtered without IOSE-523 control	Bcl-2 Family
SN02374887	PF-03814735	Filtered without IOSE-523 control	Bcl-2 Family
SN02374898	Exatecan (mesylate)	Filtered without IOSE-523 control	FGFR
SN02374910	AZD5153 (6-Hydroxy-2-naphthoic acid)	Filtered without IOSE-523 control	ERK
SN02374911	Mivebresib	Filtered without IOSE-523 control	ERK
SN02374914	Navitoclax	Filtered without IOSE-523 control	E1/E2/E3 Enzyme
SN02374941	LY2874455	Filtered without IOSE-523 control	NF-ÎkB
SN02374943	Ulixertinib	Filtered without IOSE-523 control	HDAC
SN02374971	TAK-243	Filtered without IOSE-523 control	Epigenetic Reader Domain
SN02374971	TAK-243	Filtered without IOSE-523 control	Epigenetic Reader Domain
SN02374999	Trichostatin A	Filtered without IOSE-523 control	PLK
SN02375018	Birabresib	Filtered without IOSE-523 control	MEK
SN02375038	BI 2536	Filtered without IOSE-523 control	MEK
SN02375038	BI 2536	Filtered without IOSE-523 control	MEK
SN02375074	TAK-733	Filtered without IOSE-523 control	MEK
SN02375075	Pimasertib	Filtered without IOSE-523 control	FGFR
SN02375077	Ponatinib	Filtered without IOSE-523 control	Bcr-Abl
SN02375077	Ponatinib	Filtered without IOSE-523 control	PDGFR
SN02375077	Ponatinib	Filtered without IOSE-523 control	Src
SN02375077	Ponatinib	Filtered without IOSE-523 control	VEGFR
SN02375077	Ponatinib	Filtered without IOSE-523 control	Topoisomerase
SN02375096	Topotecan (Hydrochloride)	Filtered without IOSE-523 control	HIV
SN02375109	Raltegravir (potassium salt)	Filtered without IOSE-523 control	HIV Integrase
SN02375109	Raltegravir (potassium salt)	Filtered without IOSE-523 control	Thymidylate Synthase
SN02375213	Nolatrexed dihydrochloride	Filtered without IOSE-523 control	Thymidylate Synthase
SN02375240	Oleandrin	Filtered without IOSE-523 control	Na+/K+ ATPase
SN02375267	Idarubicin (hydrochloride)	Filtered without IOSE-523 control	Topoisomerase
SN02375272	Halofuginone	Filtered without IOSE-523 control	Calcium Channel
SN02375272	Halofuginone	Filtered without IOSE-523 control	DNA/RNA Synthesis
SN02375272	Halofuginone	Filtered without IOSE-523 control	Sodium Channel
SN02375272	Halofuginone	Filtered without IOSE-523 control	TGF-beta/Smad
SN02375292	Irinotecan	Filtered without IOSE-523 control	Topoisomerase
SN02375294	Docetaxel	Filtered without IOSE-523 control	Endogenous Metabolite
SN02375294	Docetaxel	Filtered without IOSE-523 control	Microtubule/Tubulin
